# Supplementary material for: Radiocarbon Production Events and their Potential Relationship with the Schwabe Cycle
Source: Sci Rep. 2019 Nov 19;9:17056. doi: 10.1038/s41598-019-53296-x (PMC6863917; doi:10.1038/s41598-019-53296-x)
Supplement: Supplementary file 2 — Dataset 1 [file 41598_2019_53296_MOESM2_ESM.xlsx]

## Sheet: Sample A (Mapledurham UK)
Sample number (GrM)	Calendar age (year CE)	14C age (year BP)	∆14C (‰)	Averaged 14C age (year BP)	Averaged ∆14C (‰)
13331	1853	124 ± 15	-3.70 ± 1.86	126 ± 11	-3.94 ± 1.36
13404		129 ± 16	-4.32 ± 2.01
13332	1855	137 ± 16	-5.54 ± 2.01	137 ± 16	-5.54 ± 1.98
13334	1856	169 ± 16	-9.62 ± 2.00	149 ± 11	-7.03 ± 1.36
16797		131 ± 15	-4.92 ± 1.86
12714	1857	119 ± 13	-3.56 ± 1.55	119 ± 12	-3.56 ± 1.49
12715	1858	111 ± 13	-2.68 ± 1.55	111 ± 12	-2.68 ± 1.49
12716	1859	142 ± 13	-6.64 ± 1.55	144 ± 8	-6.89 ± 0.99
16798		153 ± 14	-8.00 ± 1.70
18107		138 ± 13	-6.15 ± 1.85
12717	1860	114 ± 13	-3.30 ± 1.55	130 ± 10	-5.03 ± 1.24
13335		153 ± 16	-8.12 ± 2.00
12719	1861	145 ± 13	-7.25 ± 1.54	145 ± 12	-7.25 ± 1.48
12721	1862	127 ± 11	-5.15 ± 1.39	132 ± 8	-5.89 ± 1.11
12727		140 ± 13	-6.76 ± 1.55
12722	1863	158 ± 13	-9.10 ± 1.54	158 ± 12	-9.10 ± 1.48
13336	1864	146 ± 15	-7.74 ± 1.85	140 ± 11	-7.00 ± 1.36
13405		134 ± 16	-6.26 ± 2.01
12725	1865	139 ± 11	-6.99 ± 1.39	137 ± 8	-6.75 ± 1.11
12729		135 ± 13	-6.50 ± 1.55
12726	1866	119 ± 13	-4.64 ± 1.55	119 ± 12	-4.64 ± 1.48

## Sheet: Sample B1 (Sierra Nevada USA)
Sample number (GrM)	Calendar age (year CE)	14C age (year BP)	∆14C (‰)	Averaged 14C age (year BP)	Averaged ∆14C (‰)
16801	756	1350 ± 15	-23.35 ± 1.82	1350 ± 15	-23.35 ± 1.82
16803	758	1344 ± 15	-22.86 ± 1.82	1344 ± 15	-22.86 ± 1.82
16804	759	1360 ± 25	-24.92 ± 3.03	1360 ± 25	-24.92 ± 3.03
16805	762-763	1305 ± 16	-18.63 ± 1.95	1305 ± 16	-18.63 ± 1.95
16806	765	1316 ± 16	-20.27 ± 1.95	1316 ± 16	-20.27 ± 1.95
16809	766	1311 ± 15	-19.78 ± 1.83	1311 ± 15	-19.78 ± 1.83
16810	768	1324 ± 16	-21.61 ± 1.95	1324 ± 16	-21.61 ± 1.95
16811	769	1308 ± 15	-19.77 ± 1.83	1308 ± 15	-19.77 ± 1.83
16812	771	1326 ± 24	-22.20 ± 2.92	1326 ± 24	-22.20 ± 2.92
16813	772	1320 ± 18	-21.59 ± 2.19	1320 ± 18	-21.59 ± 2.19
16814	774	1261 ± 16	-14.62 ± 1.96	1291 ± 12	-18.29 ± 1.47
17197		1333 ± 19	-23.41 ± 2.31
16815	775	1172 ± 16	-3.76 ± 1.98	1172 ± 16	-3.76 ± 1.98
16816	777	1193 ± 16	-6.60 ± 1.98	1177 ± 11	-4.62 ± 1.36
17198		1161 ± 16	-2.64 ± 1.98

## Sheet: Sample B2 (Dorestad NL)
Sample number (GrM)	Calendar age (year CE)	14C age (year BP)	∆14C (‰)	Averaged 14C age (year BP)	Averaged ∆14C (‰)
11849	770	1314 ± 17.5	-20.62 ± 2.13	1290 ± 7	-17.72 ± 0.86
12731		1286 ± 14	-17.2 ± 1.68
12786		1276 ± 16	-15.98 ± 1.99
14094		1290 ± 11	-17.69 ± 1.38
10567	771	1312 ± 22.5	-20.5 ± 2.74	1278 ± 12	-16.32 ± 1.45
11774		1267 ± 15	-15 ± 1.84
12686		1250 ± 37.5	-12.91 ± 4.61
10568	772	1295 ± 22.5	-18.54 ± 2.75	1281 ± 6	-16.87 ± 0.76
12179		1286 ± 14	-17.44 ± 1.68
12737		1266 ± 14	-14.99 ± 1.69
12739		1271 ± 14	-15.61 ± 1.68
14093		1292 ± 11	-18.18 ± 1.38
10569	773	1315 ± 22.5	-21.1 ± 2.74	1308 ± 11	-20.20 ± 1.39
13095		1312 ± 19	-20.73 ± 2.29
13096		1298 ± 19	-19.03 ± 2.29
10570	774	1285 ± 25	-17.56 ± 3.06	1285 ± 25	-17.56 ± 3.06
10572	775	1205 ± 25	-7.84 ± 3.09	1211 ± 15	-8.63 ± 1.85
17405		1215 ± 19	-9.08 ± 2.31
10574	776	1125 ± 25	1.97 ± 3.12	1142 ± 15	-0.19 ± 1.87
13098		1152 ± 19	-1.4 ± 2.33
10575	777	1165 ± 25	-3.13 ± 3.1	1153 ± 14	-1.65 ± 1.69
14839		1148 ± 16	-1.02 ± 2.02
10577	778	1170 ± 25	-3.87 ± 3.1	1168 ± 10	-3.66 ± 1.25
14440		1173 ± 15	-4.25 ± 1.86
15240		1162 ± 16	-2.88 ± 2.02
10578	779	1170 ± 25	-3.99 ± 3.1	1176 ± 14	-4.78 ± 1.69
13460		1179 ± 16	-5.11 ± 2.01

## Sheet: Sample C (Sierra Nevada USA)
Sample number (GrM)	Calendar age (year CE)	14C age (year BP)	∆14C (‰)	Averaged 14C age (year BP)	Averaged ∆14C (‰)
16818	976	1136 ± 15	-23.32 ± 1.82	1136 ± 15	-23.32 ± 1.82
16819	978	1108 ± 15	-20.15 ± 1.82	1108 ± 15	-20.15 ± 1.82
16820	980	1113 ± 18	-20.99 ± 2.19	1113 ± 18	-20.99 ± 2.19
16821	982	1143 ± 16	-24.88 ± 1.94	1143 ± 16	-24.88 ± 1.94
17189	984	1120 ± 16	-22.32 ± 1.94	1120 ± 16	-22.32 ± 1.94
17190	986	1101 ± 16	-20.24 ± 1.95	1102 ± 11	-20.36 ± 1.34
17201		1102 ± 16	-20.36 ± 1.95
17191	988	1116 ± 18	-22.31 ± 2.19	1116 ± 18	-22.31 ± 2.19
17192	989-991	1105 ± 19	-21.20 ± 2.31	1096 ± 12	-20.11 ± 1.46
17202		1089 ± 16	-19.25 ± 1.95
17193	993	1047 ± 16	-14.47 ± 1.96	1047 ± 16	-14.47 ± 1.96
17195	995	1035 ± 16	-13.23 ± 1.96	1035 ± 16	-13.23 ± 1.96
17196	997	1045 ± 16	-14.70 ± 1.96	1045 ± 16	-14.70 ± 1.96

## Sheet: Event-775 (Miyake 2013)
Calendar age (year CE)	∆14C (‰)	± (‰)
730	-11.8	2.1
732	-14.5	2.1
734	-10.4	2.1
736	-10.6	2.6
738	-13.2	2.1
740	-12.8	2.1
742	-17.9	2.1
744	-13.6	2.2
746	-15.3	2.1
748	-15.9	2.6
750	-16	1.8
752	-17.5	2
754	-20.4	2
756	-20.9	2
758	-18	2
760	-17.9	2

## Sheet: Event-994 (Miyake 2013)
Calendar age (year CE)	∆14C (‰)	± (‰)
988	-21.9	1.8
989	-20.2	1.9
989	-21.3	1.8
990	-25.3	2.9
990	-22.5	1.7
991	-21.5	1.5
991	-23.1	1.9
992	-22.8	2
992	-24.4	1.9
993	-20.7	1.6
993	-25.3	1.7
994	-11.5	2
994	-14	1.8
995	-12.9	1.5
995	-18.1	1.7
996	-11.3	2
996	-16.7	1.7
997	-14.2	2
997	-16.4	1.7
998	-15.3	2
999	-13.3	1.6
1001	-15	2.9
1003	-17	2.6
1005	-13.8	2.6
1007	-21.1	2.6
1009	-20.1	2.6
1011	-23	2.6
1013	-20.5	2.6
1015	-17.9	2.6
1017	-20.8	2.1
1019	-22	2.1
1021	-19.2	3.6

## Sheet: Event-994 (Menjo 2005)
Calendar age (year CE)	∆14C (‰)	± (‰)
996	-14.35	2.55
998	-16.59	2.55
1000	-15.9	2.55
1001	-15.33	2.55
1002	-15.35	2.55
1003	-18.36	2.55
1004	-16.78	2.55
1005	-19.28	2.55
1006	-18.96	2.55
1007	-18.64	2.55
1008	-20.42	1.9
1009	-20.47	1.88
1010	-16.98	1.99
1011	-19.69	1.98
1012	-16.5	1.98
1013	-15.27	1.99
1014	-18.54	2.82
1015	-12.13	2.82
1016	-16.98	2.82
1017	-14.19	2.82
1018	-19.03	2.55
1019	-14.35	3.2
1020	-22.97	3.2
1022	-20.79	3.2
1024	-14.28	2.14

## Sheet: Event-994 (Damon 1995)
Calendar age (year CE)	∆14C (‰)	± (‰)
1004	-14.6	3.9
1005	-18.7	4
1006	-21.8	4
1007	-19.3	3.7
1008	-21.1	3.4
1009	-22.2	3.8
1010	-15.2	3.3
1011	-10	3.5
1012	-17.1	3.3
1013	-11.1	3.2
1014	-16.7	3
1015	-11.8	4.1
1016	-18.3	3.4

## Sheet: Event-994 (Dee 2016)
Calendar age (year CE)	∆14C (‰)	± (‰)
1004	-13.2	3.45
1005	-23.59	3.41
1006	-12.46	3.2
1007	-17.48	3.8
1008	-23.58	3.41
1009	-24.55	3.53
1010	-16.25	3.8
